# Supplementary material for: Lipid Subclasses Differentiate Insulin Resistance by Triglyceride–Glucose Index
Source: Metabolites. 2025 May 20;15(5):342. doi: 10.3390/metabo15050342 (PMC12113954; doi:10.3390/metabo15050342)
Supplement: Supplementary file 1 [file metabolites-15-00342-s001.zip]

Archive with 1 entries (1 files):
- metabolites-3638502-supplementary.pdf
